# Supplementary material for: Evaluation of Docking Machine Learning and Molecular Dynamics Methodologies for DNA-Ligand Systems
Source: Pharmaceuticals (Basel). 2022 Jan 22;15(2):132. doi: 10.3390/ph15020132 (PMC8874395; doi:10.3390/ph15020132)
Supplement: Supplementary file 1 [file pharmaceuticals-15-00132-s001.zip]

Archive with 1 entries (1 files):
- pharmaceuticals-1508876-supplementary.pdf
